# Supplementary material for: Hybrid coronary revascularization vs. PCI in high-risk multivessel coronary artery disease: a two-center, two-year utcome comparison
Source: Front Cardiovasc Med. 2025 Dec 1;12:1661189. doi: 10.3389/fcvm.2025.1661189 (PMC12702894; doi:10.3389/fcvm.2025.1661189)
Supplement: Supplementary file 1 [file Datasheet1.xlsx]

## Sheet: Sheet1
Identification	group	gender	age(year)	BMI	Total Hospitalization Costs (×10,000 CNY)	Length of Hospital Stay (days)	Postoperative ICU Stay (hours)	Smoking	Hypertension	Diabetes mellitus	Hyperlipidemia	Previous cerebrovascular accident	Previous MI	Previous PCI	Previous CABG	cTn I, ng/ml	Maximum cTn I, ng/ml	Maximum hs-CRP, mg/l	ProBNP（最高值）（参考值：0-125pg/ml）	Creatinine, umol/l	GFR, ml/min	Postoperative Cardiac Troponin I (cTnI), ng/mL	Postoperative Creatinine, µmol/L	Postoperative Glomerular Filtration Rate (GFR), mL/min	Left Ventricular Diameter (LVD), cm	Left Ventricular Ejection Fraction (LVEF), %	Postoperative Left Ventricular Diameter (LVD), cm	Postoperative Left Ventricular Ejection Fraction (LVEF), %	SYNTAX score	Left Main (LM)	Left Anterior Descending (LAD)	Left Anterior Descending (LAD)	Right Coronary Artery (RCA)	Number of vessel disease LM combined 3-vessel disease	3-vessel disease	2-vessel disease	PCI time, min	Implanted stent number	Total stent length, mm	Chronic total occlusion	Chronic total occlusion	Complex coronary tortuous lesion	Bifurcation lesion	All-Cause Mortality at 3 Months	Stroke at 3 Months	Myocardial Infarction at 3 Months	Repeat Revascularization at 3 Months	Angina Symptoms at 3 Months	MACCE at 3 Months
PID000340577	HCR	female	60	20.2		41	120	1	1	0	0	0	0	0	0	0.047	0.047	1.75	168.8	93	60	18.76	115.5	46	4.5	60	5.2	52	20	0	1	1	0	0	0	1	40	1	18	0	0	1	0	0	0	0	0	0	0
PID000363800	HCR	female	47	25.1		39	192	1	1	0	0	0	0	0	0	0.11	0.11	3.15	767.7	73	142	0.16	77	105	5.1	50	4.5	61	32.5	0	1	1	1	0	1	0	22	1	18	1	0	0	0	0	0	0	0	0	0
PID000373410	HCR	male	69	24.8		13	72	0	0	0	1	0	0	0	0	0.01	0.01	0.54	552.2	74	81	430	123	43	4.3	58	4.3	58	41	1	1	1	1	1	0	0	195	4	105	0	1	0	0	1	0	0	0	0	1
PID000430207	HCR	female	62	22.0	119214	45	120	0	1	1	0	0	0	0	0	0.09	0.09	0.23	214.6	118	59	1.63	166	39	5.1	45	5	52	33.5	0	1	1	1	0	1	0	32	1	18	0	0	0	1	0	0	0	0	0	0
PID000444495	HCR	male	57	21.5	131836	23	96	0	0	1	1	0	0	0	0	0.016	0.016	2.03	249	58	113	0.579	126	43	4.3	56	3.9	58	37	1	1	1	1	1	0	0	70	1	12	0	0	0	1	0	0	0	0	0	0
PID000470254	HCR	female	57	24.3	150053	20	120	1	1	0	0	0	0	0	0	0.011	0.011	0.91	765	81	95	2.969	89	84	5.2	56	5.1	52	34	0	1	1	1	0	1	0	20	2	58	0	0	0	1	0	0	0	0	0	0
PID000775023	HCR	male	63	26.4	225931	45	168	0	1	0	0	0	0	0	0	19.304	19.304	157.22	3169	54	121	1.158	84	70	5.3	43	5.5	40	23.5	0	1	1	0	0	0	1	58	1	15	1	0	0	0	0	0	0	0	0	0
1000009582	HCR	male	57	26.9	115974	18	48	0	1	1	0	1	0	0	0	0.007	0.007	0.91	314.7	52	129	0.321	62	104	4.2	58	4.5	56	23	0	1	1	1	0	1	0	25	1	36	0	0	1	0	0	0	0	0	0	0
1000044569	HCR	male	63	21.6	110057	24	24	0	0	1	0	1	0	0	0	0.009	0.009	0.54	552.2	55	96	0.32	55	96	5.1	54	4.3	52	33.5	0	1	1	1	0	1	0	46	2	72	0	0	0	0	0	0	0	0	0	0
1000045040	HCR	female	63	23.1	136952	23	48	1	1	0	0	1	0	0	0	1.211	1.211	3.22	2131	119	56	0.13	104	66	5.6	45	5.6	45	35.5	0	1	1	1	0	1	0	40	2	41	1	0	0	0	0	0	0	0	0	0
1000062158	HCR	female	63	26.9	173759	42	48	1	1	0	0	0	0	0	0	101.606	101.606	0.7	940.6	81	89	2.862	86	82	5	50	4.7	50	33.5	0	1	1	1	0	1	0	43	1	33	0	0	0	1	0	0	0	0	0	0
1000064960	HCR	male	48	18.8	201960	29	72	0	0	0	0	0	1	1	0	1.273	1.273	0.1	1745	42	117	0.627	41	118	6.7	32	5	40	35	1	1	1	1	1	0	0	21	1	23	1	0	0	0	0	0	0	0	0	0
1000108120	HCR	female	55	32.8	146359	23	48	1	1	1	1	0	1	0	0	0.004	0.004	1.28	168.8	57	110	0.027	55	113	5.6	45	5	53	34	0	1	1	1	0	1	0	34	2	74	1	0	0	0	0	0	0	0	0	0
1000141257	HCR	female	66	22.7	190171	29	72	1	1	1	0	1	0	0	0	23.265	23.265	53.01	2155	117	56	0.654	119	55	4.6	50	4.8	50	39	1	1	1	1	1	0	0	33	2	68	1	0	0	0	0	0	0	0	0	0
1000155950	HCR	female	78	22.6	134503	24	72	0	1	1	0	1	1	1	0	0.668	0.668	0.7	1036	93	68	0.028	132	44	4.4	56	4.1	54	33	0	1	1	1	0	1	0	20	1	26	0	0	0	0	0	0	0	0	0	0
1000157338	HCR	male	75	22.1	189999	40	96	0	1	1	0	0	0	0	0	6.89	6.89	14.68	1832	101	47	0.411	97	49	4.4	44	4.6	50	34.5	0	1	1	1	0	1	0	33	2	36	0	0	0	0	0	0	0	0	0	0
1000185593	HCR	male	76	28.4	140268	22	48	0	1	0	0	0	0	0	0	0.004	0.044	3.15	552	57	87	0.063	49	91	4.4	60	4.3	60	18	0	1	1	0	0	0	1	25	1	23	0	0	0	0	0	0	0	0	0	0
1000188474	HCR	female	70	27.7	116709	18	0	0	1	0	1	1	0	0	0	0.009	0.009	6.99	171.1	114	56	0.131	144	42	5.2	56	4.5	55	26	0	1	0	1	0	0	1	25	2	62	0	0	0	0	0	0	0	0	0	0
1000195983	HCR	female	59	22.2	164713	30	72	0	1	0	1	1	0	0	0	0.329	0.329	9.77	9861	91	79	0.154	106	66	5.7	38	5.2	45	35	0	1	1	1	0	1	0	90	4	103	1	0	0	0	0	0	0	0	0	0
1000201976	HCR	female	64	24.0	98946.3	16	0	1	0	0	0	1	1	1	0	0.001	0.001	0.43	120.5	63	99	0.036	61	100	4.8	55	4.4	54	35	0	1	1	1	0	1	0	35	1	29	0	0	0	0	0	0	0	0	0	0
1000202177	HCR	female	60	22.1	112982	16	72	0	1	1	0	1	0	0	0	0.027	0.027	1.4	352	75	95	0.031	75	95	5.1	56	4	56	39	1	1	1	1	1	0	0	50	3	82	1	0	0	0	0	0	0	0	0	0
1000203776	HCR	female	74	20.0	132557	25	24	1	1	1	0	1	0	0	0	15.476	15.476	7.81	2457	68	90	0.208	74	87	4.1	50	4.2	52	39.5	1	1	1	1	1	0	0	50	3	99	0	0	0	0	0	0	0	0	0	0
1000207458	HCR	male	68	26.7	123250	20	24	0	1	0	0	1	0	0	0	0.01	0.01	11.63	233.7	58	91	0.118	63	88	4.5	56	4.7	56	39	1	1	1	1	1	0	0	41	3	75	0	0	0	0	0	0	0	0	1	1
1000209465	HCR	female	56	21.1	129191	21	144	1	0	0	0	0	0	0	0	0.013	0.013	14.48	234	74	98	0.031	69	101	4.8	57	4.5	52	33	0	1	1	1	0	1	0	36	2	59	0	0	1	0	0	0	0	0	0	0
1000210306	HCR	female	49	23.1	135101	19	120	0	0	0	1	0	1	1	0	0.027	0.027	0.95	36.83	84	94	12.291	57	95	4.9	60	4.4	52	23	0	1	1	0	0	0	1	70	2	41	0	0	0	0	0	0	0	0	0	0
1000211782	HCR	female	50	24.9	123442	15	24	0	1	0	0	1	0	0	0	0.004	0.004	0.53	37.24	85	92	0.006	91	85	4.2	58	3.9	55	24	0	1	1	1	0	1	0	100	2	36	0	0	1	0	0	0	0	0	0	0
1000211655	HCR	male	64	24.1	144061	19	24	0	0	0	0	1	1	1	0	0.027	0.027	1.3	351.5	54	96	0.045	57	94	4.8	50	4.4	50	33.5	0	1	1	1	0	1	0	66	1	18	0	0	0	0	0	0	0	0	0	0
1000212430	HCR	female	70	18.2	248563	29	72	0	0	0	0	1	0	0	0	0.095	0.095	0.73	792.5	101	65	319.001	124	51	4.1	50	3.9	50	39	0	1	1	1	0	1	0	20	2	44	0	1	0	0	0	0	0	0	0	0
1000213441	HCR	female	66	21.1	182779	22	24	0	0	1	0	1	0	0	0	0.64	0.64	1.19	1591	107	62	3.327	116	57	4.7	58	4	50	31	0	1	1	1	0	1	0	25	1	23	0	0	0	0	0	0	0	0	0	0
1000214576	HCR	male	79	19.4	150291	28	168	0	1	1	1	1	0	0	0	0.431	0.431	5.5	879	56	94	0.186	55	95	4.9	42	4.7	43	41.5	0	1	1	1	0	1	0	75	4	118	1	0	0	1	0	0	0	0	0	0
1000220569	HCR	female	79	17.6	181114	24	96	1	0	0	0	0	0	0	0	0.075	0.075	1.02	203.5	73	84	0.043	73	85	4.4	48	4	50	37	1	1	1	1	1	0	0	40	2	58	0	0	0	0	0	0	0	0	0	0
1000227437	HCR	female	65	21.2	177370	21	48	0	1	0	0	1	0	0	0	2.828	2.828	0.73	1516	105	64	2.327	121	54	4.7	50	4.4	55	23.5	0	1	1	1	0	1	0	40	1	23	1	0	0	0	0	0	0	0	0	0
1000228406	HCR	female	56	26.8	344089	28	192	1	1	1	0	1	0	0	0	0.018	0.018	1.3	249.4	103	70	24.954	156	42	5.8	40	5.2	33	33	0	1	1	1	0	1	0	50	2	67	1	0	0	0	0	0	0	0	0	0
1000229619	HCR	female	70	22.6	240804	30	48	1	1	0	0	1	0	0	0	1.263	1.263	36.16	1352	102	64	0.274	79	87	4.6	46	5	50	32.5	1	1	1	1	1	0	0	67	2		1	0	0	0	0	0	0	0	0	0
1000230747	HCR	male	67	21.8	128457	20	48	0	1	0	0	1	0	0	0	2.562	2.562	0.49	867	55	94	0.266	44	101	3.8	50	4.4	50	25	0	1	1	1	0	1	0	64	2	36	0	0	0	0	0	0	0	0	0	0
1000233188	HCR	female	64	22.2	149814	24	48	0	0	0	1	0	0	0	0	0.047	0.047	1.75	132.3	79	90	14.848	101	68	4.4	56	4.2	52	26.5	0	1	1	1	0	1	0	55	2	52	1	0	0	0	0	0	0	0	0	0
1000238070	HCR	male	70	19.9	146238	21	48	0	1	1	0	1	0	0	0	0.044	0.047	126.34	4411	68	79	0.037	66	82	5.2	46	4.6	50	36.5	1	1	1	1	1	0	0	69	3	84	0	0	0	0	0	0	0	0	0	0
1000239202	HCR	male	58	22.5	125572	18	24	0	0	1	1	1	0	0	0	0.016	0.016	1.75	249.4	79	90	0.057	78	87	4.3	58	3.8	56	34.5	0	1	1	1	0	1	0	56	1	29	0	0	0	0	0	0	0	0	0	0
1000239491	HCR	female	65	30.7	158335	23	48	1	1	0	0	0	0	0	0	0.378	0.378	2.65	882.6	95	73	0.445	119	55	5	56	5.2	56	26	0	1	1	1	0	1	0	43	3	99	1	0	0	0	0	0	0	0	0	0
1000239993	HCR	female	54	19.9	175158	22	216	1	1	0	0	1	0	0	0	0.494	0.494	0.26	950	77	98	0.107	75	99	4.7	50	4.6	50	33	0	1	1	1	0	1	0	34	2	41	0	0	0	0	0	0	0	0	0	0
1000240335	HCR	female	49	25.0	109957	21	24	1	1	1	0	1	0	0	0	0.002	0.002	1.3	10	54	117	0.008	51	119	4.5	56	4	50	32.5	0	1	1	1	0	1	0	45	2	66	1	1	0	0	0	0	0	0	0	0
1000240375	HCR	male	75	34.9	118436	21	96	0	0	0	0	0	0	0	0	0.014	0.014	3.85	643.5	64	82	0.166	64	83	5.5	46	5.4	46	32.5	0	1	1	1	0	1	0	23	1	33	0	0	0	0	0	0	0	0	0	0
1000241079	HCR	male	69	20.8	121851	29	24	0	1	1	0	0	0	0	0	0.038	0.038	1.3	920.8	99	50	0.039	84	61	4.7	50	4.9	50	33	0	1	1	1	0	1	0	60	4	104	0	1	0	0	0	0	0	0	0	0
1000240981	HCR	male	61	33.4	128635	33	24	0	0	0	0	0	0	0	0	0.004	0.004	2.2	312	89	61	0.097	80	69	5.2	57	5.5	52	33	0	1	1	1	0	1	0	45	2	67	0	0	0	0	0	0	0	0	0	0
1000240258	HCR	male	76	22.3	262471	44	72	0	1	0	0	0	1	1	0	0.195	0.218	101.45	1939	58	86	0.041	66	78	4.8	50	4.4	56	35.5	1	1	1	1	1	0	0	53	3	99	0	1	0	0	0	0	0	0	0	0
1000242794	HCR	female	59	21.9	101299	21	24	1	1	0	0	1	0	0	0	0.165	0.165	2.99	767.7	101	70	0.016	92	79	5.5	39	5.3	40	29	0	1	1	1	0	1	0	48	2	51	0	0	0	0	0	0	1	0	0	1
1000244251	HCR	male	54	28.5	159049	27	48	0	1	1	1	1	0	0	0	2.742	2.742	6	847.7	65	93	0.657	81	71	5.3	40	5.1	50	25	0	1	0	1	0	0	1	190	3	85	0	0	0	0	0	0	0	0	0	0
1000249982	HCR	female	81	26.5	170875	16	192	1	1	0	0	1	0	0	0	0.015	0.015	3.47	68.41	54	94	0.377	56	92	4.7	50	4.7	50	37	1	1	1	1	1	0	0	48	1	30	0	0	0	0	0	0	0	0	0	0
1000250346	HCR	female	66	22.2	196430	23	144	1	0	0	0	1	0	0	0	0.21	0.21	16.05	125	106	63	0.1	139	45	5.4	28	4.9	44	43.5	0	1	1	1	0	1	0	35	1	33	1	1	0	0	0	0	0	0	0	0
1000250643	HCR	male	52	22.4	158930	19	72	0	1	1	1	1	0	0	0	0.003	0.003	1.1	56.04	77	77	0.026	76	78	4.3	57	3.9	53	34	0	1	1	1	0	1	0	35	2	66	0	1	0	1	0	0	0	0	0	0
1000254585	HCR	male	64	27.4	137108	22	48	0	1	0	0	1	0	0	0	1.445	1.445	10.82	792.5	53	97	0.045	76	72	5	52	4.5	50	36	0	1	1	1	0	1	0	60	3	65	0	0	0	0	0	0	0	0	0	0
1000266029	HCR	female	72	18.8	116515	18	72	1	0	1	0	1	0	0	0	0.004	0.004	0.34	113.6	75	87	0.106	76	87	4.4	50	4.2	56	35.5	1	1	1	1	1	0	0	40	3	89	0	0	0	0	1	0	0	0	0	1
1000238770	HCR	male	73	29.6	109278	27	24	0	1	1	0	1	0	0	0	0.005	0.005	2.18	127.9	89	56	0.125	99	49	4.3	56	4.3	50	34	0	1	1	1	0	1	0	37	1	0	0	0	0	0	0	0	0	0	0	0
1000831054	PCI	male	57	26.6		7	24	0	1	1	1	0	1	1	0	0.007	0.007		129.1	89	66	0.004	113	47	4.9	54	4.8	52	19.5	0	1	0	1	0	0	1	78	2	46	0	0	1	1	0	0	0	0	0	0
1000842236	PCI	male	70	26.9		7	24	0	1	0	0	0	1	0	0	0.005	0.07		840.5			0.166			4	56	4.1	55									57	2	43	1	0	0	0	0	0	0	0	0	0
1000920844	PCI	male	69	21.2		3	24	0	1	1	1	0	0	0	0	0.005	0.005			52	94	0.085	56	91	4.4	56	4.8	56	33	0	1	1	1	0	1	0	52	3	98	0	0	0	1	0	0	0	0	0	0
1000920736	PCI	male	70	21.8		8	0	0	1	1	1	1	0	0	0	0.008	0.008		103.6	48	96	0.051	50	95	4	56	4.5	58	40	0	1	1	1	0	1	0	124	3	84	0	1	0	1	0	0	0	0	0	0
1000920860	PCI	female	64	23.1		3	24	1	0	0	0	0	1	0	0	0.004	0.004	1.55	115.1	54	106	0.024	63	99	4.7	50	4.7	56	32	0	1	1	1	0	1	0	52	2	44	1	0	0	0	0	0	0	0	0	0
1000962244	PCI	female	63	26.7		6	0	0	0	0	0	0	0	0	0							0.025	84	85	4.5	60	4.2	60	34	1	1	0	0	0	0	1	76	3	56	0	0	0	1	0	0	0	0	1	1
1000961246	PCI	female	58	26.5		9	0	1	0	1	0	0	0	0	0	0.161	0.161			81	92	0.048	98	73	4.7	60	4.7	60	24	0	1	1	1	0	1	0	75	2	47	1	0	0	0	0	0	0	0	0	0
1000968376	PCI	male	53	19.1		9	24	0	1	0	0	0	0	0	0	6.792	6.792	21.9	302.8	76	78	0.257	89	64	4.4	50	4.4	56	32	1	1	1	0	0	1	0	91	3	59	0	0	0	0	0	0	0	0	1	1
1000968366	PCI	male	60	19.2		5	0	1	1	0	0	0	0	0	0	0.001	0.001	1.32	28.35	49	102	0.056	49	102	4.8	56	4.8	56	29	0	1	1	1	0	1	0	43	2	48	0	0	0	0	0	0	0	0	0	0
1001061283	PCI	female	61	32	46690.8	6	48	1	1	1	0	0	0	0	0	0.55	0.55	0.46	313.3	88	82	0.015	97	73	5.3	44	5.2	45	35.5	0	1	1	1	0	1	0	118	2	74	1	1	0	0	0	0	0	1	1	1
1001062239	PCI	female	52	32.2	59987.8	7	0	1	1	0	0	0	0	0	0	0	0	0.12	71.25	73	102	0.033	73	102	5.1	60	5.2	60	34	0	1	1	1	0	1	0	60	3	81	0	0	0	1	0	0	0	0	0	0
1001154781	PCI	female	65	22.3	60506.9	13	0	1	1	0	0	0	1	0	0	0.047	0.047		517.8	91	76	0.049	114	58	5.8	40	6.8	40	31	0	1	1	0	0	0	1	40	2	56	1	0	0	0	0	0	0	0	1	1
1001155346	PCI	female	68	22.8	66045.7	8	24	1	1	0	0	1	0	0	0	0.051	0.051	4.11		83	84	0.309	91	74	5.4	30	5.7	36	31.5	0	1	1	1	0	1	0	39	2	44	1	0	0	1	1	0	1	0	0	1
1000706667	PCI	female	62	22.4	69072.8	9	0	1	1	1	0	0	1	0	0	0.033	0.033	7.31	123.2	106	65	0.029	115	59	5.1	56	5.2	56	33.5	0	1	1	1	0	1	0	64	2	56	0	0	0	1	0	0	0	0	0	0
1001222087	PCI	female	69	22.5	119341	8	0	1	1	0	0	0	1	0	0	2.868	2.868	36.88	1609	167	36	3.374	165	36	6.1	44	5.7	40	32.5	0	1	1	1	0	1	0	36	3	106	0	0	0	1	0	0	0	0	0	0
1001224141	PCI	male	73	22.3	83491.2	8	72	0	1	0	1	1	0	0	0	0.006	0.206			79	64	0.69	71	73	4.2	58	4.1	58	26	0	1	0	1	0	0	1	83	2	44	0	0	0	1	0	0	0	0	1	1
1001383051	PCI	male	71	28.3	63511.5	4	24	0	0	0	0	0	0	0	0	0.005	0.005	1.24		72	73	0.005	68	78	4.6	59	4.7	59	34.5	0	1	1	1	0	1	0	45	3	100	1	0	0	1	0	0	0	0	0	0
1001224425	PCI	female	70	27.9	48457.7	5	24	0	1	0	0	0	0	0	0	0.012	0.012		206.1			0.073			4.5	58	4.7	58	39	0	1	1	1	0	1	0	55	2	76	0	0	0	1	0	0	0	0	0	0
1001428897	PCI	female	65	27.5	48159.6	6	48	1	0	0	0	0	1	1	0	0.007	0.007	0.27	186.1	76	91	1.539			4.5	58	4.4	58	38.5	0	1	1	1	0	1	0	42	2	76	1	0	0	1	0	0	0	0	0	0
1001485522	PCI	female	59	22.6	30840.9	5	24	0	1	0	1	0	0	0	0	0.016	0.016			77	95	0.024	78	94	4.5	60	4.8	62	23	0	1	0	1	0	0	1	56	2	48	1	0	0	0	0	0	0	0	0	0
1001482394	PCI	female	53	22.1	78917.2	7	96	0	0	0	0	0	0	0	0	0.012	0.012	0.5		100	74	0.002	91	84	4.5	60	5.1	60	39	1	1	1	1	1	0	0	97	6	107	0	0	0	1	0	0	0	0	0	0
1001525591	PCI	female	62	23.8	27918	4	72	1	1	0	1	0	0	0	0	11.781	11.781	18.13		92	77	7.516	113	60	5.6	51	5.5	52	33	0	1	1	1	0	1	0	51	2	41	1	0	0	0	0	0	0	0	0	0
1001523577	PCI	female	64	23.9	19805	4	0	1	0	0	1	0	0	0	0	0.01	0.01		48.59	85	83	0.027	98	70	4.5	56	4.2	60	24	0	1	0	1	0	0	1	27	2	56	0	0	1	0	0	0	0	0	0	0
1001525822	PCI	female	58	22.4	30893.2	6	72	1	1	0	1	0	0	0	0	15.662	27.94	0.37		65	102	1.02	73	97	5.4	48	5.5	48	31.5	0	1	1	1	0	1	0	57	2	46	1	0	0	0	0	0	0	0	0	0
1001526691	PCI	female	62	22.1	40858.2	6	0	1	1	1	1	1	0	0	0	0.009	0.009	0.15	17.95	90	79	0.054	83	87	4.9	60	5.1	60	23.5	0	1	0	1	0	0	1	49	2	62	0	0	0	1	0	0	0	0	0	0
1001529597	PCI	female	74	19.7	56444.9	7	24	1	1	1	1	0	0	0	0	0.048	0.048	19.76	629	78	85	0.067			4.7	46	4.7	46	41	1	1	1	1	1	0	0	60	2	62	0	1	0	1	0	0	0	0	0	0
1001549070	PCI	male	66	26.4	51533.3	8	48	0	1	1	1	1	0	0	0	0.16	0.16	42.37	13572	270	15	0.24	202	22	5.5	45	5	50	23	0	1	0	1	0	0	1	35	2	56	0	0	0	0	0	0	0	0	0	0
1001548806	PCI	male	67	26.5	30349.1	5	24	0	1	0	0	0	0	0	0	0.001	0.001	2.65	102	55	94	0.28	78	68	4.3	56	4.6	57	37	0	1	1	1	0	1	0	70	2	41	0	0	0	1	0	0	0	0	0	0
1001570538	PCI	male	63	21.2	47854.4	7	24	0	1	1	1	1	0	0	0	2.615	2.615	1.03		67	84	0.133	70	79	4.6	50	4.5	52	33	0	1	1	1	0	1	0	70	3	59	0	0	0	0	0	0	0	0	0	0
1000870147	PCI	male	68	21.1	40188.1	6	0	0	1	0	1	0	0	0	0	0.008	0.008	0.31	841.3	114	43	0.039	160	28	5.3	43	5.4	45	33.5	0	1	0	1	0	0	1	102	3	99	1	0	0	0	0	0	0	0	0	0
1001569765	PCI	female	52	23	38631.2	6	48	0	1	1	0	0	0	0	0	8.786	8.786	7.3	1914	79	98	8.786	84	92	4.9	48	4.5	52	27	0	1	1	1	0	1	0	49	2	41	0	0	0	0	0	0	0	0	0	0
1001570695	PCI	female	53	22.8	69012.8	6	24	0	1	0	1	1	0	0	0	0.523	0.523			102	72	0.817	84	91	4.6	50	4.6	60	33.5	0	1	1	1	0	1	0	75	3	79	0	0	1	1	0	0	1	1	1	1
1001571077	PCI	female	62	24.8	46387.4	4	24	0	1	0	0	1	0	0	0	0.007	0.007			73	95	0.01	76	93	4.8	60	4.8	60	34	0	1	1	1	0	1	0	48	2	36	0	0	0	1	0	0	0	0	0	0
1001569793	PCI	female	63	24.9	63262.4	6	48	1	1	0	1	1	0	0	0	0.005	0.005	3.43	172.4	104	66	0.153	99	70	5	56	4.6	56	36	0	1	1	1	0	1	0	100	5	115	0	0	1	0	0	0	0	0	0	0
1001575053	PCI	female	74	24.1	47771.1	6	72	0	1	1	1	1	0	0	0	3.871	3.871	33.12	2246	131	46	2.09	214	26	4.4	45	3.8	52	33	0	1	0	1	0	0	1	72	3	59	0	0	1	0	0	0	0	0	0	0
1000578955	PCI	female	65	18.6	30657.9	4	24	1	0	0	1	0	0	0	0	0.008	0.008			79	90	0.005	77	91	4.7	57	5.1	57	32.5	0	1	1	0	0	0	1	48	2	41	0	0	1	0	0	0	0	0	0	0
1001573319	PCI	female	70	19.2	50376.2	13	0	1	0	0	0	1	0	0	0	6.469	6.469	15.6	2300	89	76	1.127	112	57	4.6	48	4.8	50	32.5	0	1	1	0	0	0	1	55	3	74	1	1	0	0	0	0	0	0	0	0
1000237578	PCI	female	68	19.2	79704.4	4	0	1	1	0	0	0	1	1	0	0.044	0.044	0.81	2780	92	74	0.065	89	77	6.3	43	6.2	38	33	0	1	1	1	0	1	0	53	2	52	1	0	0	0	0	0	0	0	0	0
1001314295	PCI	female	73	19.6	45448	8	24	1	1	1	0	1	1	1	0	0.011	0.097		821	133	46	0.741	133	46	4.5	50	4.5	56	40	1	1	1	1	1	0	0	54	2	51	1	0	0	1	0	0	0	0	0	0
1000237637	PCI	male	69	19.7	57644	8	72	0	1	1	0	1	1	1	0	0.089	0.089	0.19		63	87	2.226	89	64	5	37	4.5	43	39	1	1	1	1	1	0	0	80	3	81	0	1	1	1	0	0	0	0	0	0
1000920478	PCI	male	65	20.2	39931.1	8	24	0	1	0	0	1	1	1	0	0.006	0.006	0.67	135.7	64	88	0.247	70	79	4.7	56	4.7	56	36	0	1	1	1	0	1	0	67	2	44	0	0	1	0	0	0	0	0	0	0
1001642322	PCI	female	75	18.6	43241.7	5	0	0	1	1	1	1	0	0	0	0.006	0.006	46.54	89.88	72	87	0.012	83	80	5.1	52	4.3	55	29	0	1	1	1	0	1	0	42	2	68	0	0	0	0	0	0	0	0	0	0
1001642561	PCI	female	70	18.5	60396.2	7	24	0	1	0	0	1	0	0	0	0.029	0.029	2.52	208	105	62	17.054			4.8	56	4.8	56	25	0	1	0	1	0	0	1	55	3	93	1	0	0	0	0	0	0	0	0	0
1001677139	PCI	female	76	21.1	71386.3	10	0	1	1	0	0	0	0	0	0	0.027	0.027	10.95	1770	138	43	0.344			5.7	46	5.7	46	35	0	1	1	1	0	1	0	85	3	63	1	0	0	0	0	0	0	0	0	0
1001677993	PCI	female	69	20.8	51845.1	5	48	1	1	0	0	1	0	0	0	1.083	1.083	3.65	2945	158	38	0.731	184	32	4.1	60	4.2	58	34	0	1	1	1	0	1	0	68	2	56	0	1	0	0	0	0	0	0	0	0
1001037803	PCI	female	58	26.5	26897	10	96	1	1	0	0	0	1	1	0	15.767	15.767	0.91	179.3	82	91	0.03	80	94	5.5	45	5.4	54	31.5	0	1	0	1	0	0	1	45	2	51	1	0	0	1	0	0	0	0	0	0
1001681671	PCI	female	50	26.9	49113.6	6	0	1	0	0	0	0	0	1	0	0.008	0.008	3.67	171.1	80	99	4.097	78	100	4.6	60	4.7	60	35.5	0	1	1	1	0	1	0	80	3	88	1	0	0	1	0	0	0	0	0	0
1000350885	PCI	female	65	22.3	34349	4	24	1	1	1	0	1	0	1	0	0.008	0.008	0.78	191.2	105	64	0.227	117	56	4.8	56	4.9	56	28.5	0	1	1	0	0	0	1	35	2	67	1	0	0	0	0	0	0	0	0	0
1000528975	PCI	female	71	22.5	61206.6	14	0	1	1	1	0	1	0	0	0	0.009	0.009	5.19	1966	140	44	1.083	130	48	5.3	56	5.1	54	20	0	1	1	0	0	0	1	55	3	81	1	0	0	0	0	0	0	0	0	0
1000514770	PCI	male	66	21.9	36621.5	6	24	0	1	0	0	0	0	0	0	0.001	0.001		729.1	62	91	0.002	66	84	4.4	54	5.2	52	32.5	0	1	0	1	0	0	1	51	2	56	0	1	0	1	0	0	0	0	0	0
1000867408	PCI	male	58	21.7	50308.4	10	0	0	1	0	0	0	0	1	0	0.007	0.007		76.69	53	101	0.049	55	100	5.1	60	5	60	41	0	1	1	1	0	1	0	55	3	82	0	0	0	0	0	0	0	0	0	0
1001744998	PCI	female	64	22.3	101810	10	192	1	0	1	0	0	1	1	0	0.669	0.669	18.99	14959	156	40	0.399	129	50	4.4	18	4.5	35	33.5	0	1	1	1	0	1	0	80	6	160	0	1	0	1	0	0	0	0	0	0
1001749627	PCI	female	63	22.1	71247.7	8	0	0	1	1	0	0	0	0	0			0.9		81	89	0.244	80	91	5.7	45	5.3	58	37	0	1	1	1	0	1	0	92	4	108	0	0	0	1	0	0	0	0	0	0
1001716967	PCI	male	73	19.8	45505.2	6	0	0	1	1	0	1	0	0	0	0.012	0.012	0.95	1430	62	86	0.036	65	81	4.5	56	4.5	56	34	0	1	1	1	0	1	0	59	4	65	0	0	0	0	0	0	0	0	0	0
1001764398	PCI	male	68	20.1	58251.9	5	72	0	0	0	1	1	0	0	0	0.006	0.006		89.9	67	81	0.023	68	80	4.8	54	4.5	56	43.5	1	1	1	0	0	1	0	95	4	97	1	0	0	0	0	0	0	0	0	0
1001110021	PCI	male	76	22.3	113731	13	288	0	1	1	0	0	1	1	0	0.954	3.802		14734	120	38	111.027	241	16	5.6	32	5.6	32	31	0	1	1	1	0	1	0	95	5	116	1	1	0	1	0	0	0	0	0	0
1001790789	PCI	male	68	22.4	38716.7	5	0	0	1	1	0	0	0	0	0	0.006	0.006					0.043							33.5	0	1	1	1	0	1	0	60	4	86	0	0	0	0	0	0	0	0	0	0
1000523089	PCI	male	59	29.8	34528.9	6	0	0	0	1	1	0	0	0	0	0.002	0.002	1.89	48.46	49	103	1.386			4.2	60	4.2	60	33.5	0	1	1	0	0	0	1	50	4	74	0	0	0	0	0	0	0	0	0	0
1001810282	PCI	male	57	19.8	60904.1	8	0	0	0	0	0	0	0	0	0	0.017	0.017	0.41				1.473	92	60	4.2	60	4.6	60	33	0	1	1	1	0	1	0	98	4	93	0	0	0	0	0	0	0	0	0	0
1001803890	PCI	male	65	19.9	54104.9	7	24	0	1	0	1	0	0	0	0	0.004	0.004			49	98	6.379	65	86	5.1	58	4.3	58	34	0	1	1	0	0	0	1	122	5	145	0	0	0	0	0	0	0	0	0	0
1001781449	PCI	male	69	24.8	47782.6	11	48	0	1	1	0	1	1	1	0	0.038	0.038	1.3	6184	124	38	0.074	112	43	5.7	44	5.4	45	31.5	0	1	1	1	0	1	0	45	3	81	0	0	0	0	0	0	0	0	0	0
1001781565	PCI	male	73	24.9	53714	6	24	0	1	0	0	1	0	0	0	0.01	0.01	1.36	451.5	66	80	1.558	76	67	4.2	56	4.7	56	34	0	1	1	1	0	1	0	73	3	61	0	0	0	0	0	0	0	0	0	0
1001774551	PCI	male	59	33.3	27811.7	6	0	0	1	1	1	0	0	0	0	0.004	0.004		48.91	55	99	0.059	56	98	4.8	56	4.7	58	34.5	0	1	1	1	0	1	0	58	3	59	0	0	1	1	0	0	0	0	0	0
1001785709	PCI	female	47	20.6	59501.5	5	0	0	0	0	0	1	0	0	0	0.006	0.006	0.83	78.71	87	92	0.021	99	78	5.2	50	4.8	50	25	0	1	0	1	0	0	1	113	4	115	1	0	0	0	0	0	0	0	0	0
1001786070	PCI	female	73	20.5	51415	6	0	0	0	0	1	1	0	0	0	0.031	0.031	1.57	394.2	70	89	0.294			4.8	56	4.8	56	31.5	0	1	1	1	0	1	0	83	5	121	0	1	1	1	0	0	0	0	0	0
1001480613	PCI	female	67	33.2	89760.8	6	72	1	0	0	0	0	0	0	0	3.158	3.158	3.09	6656	83	84	0.841	82	85	6	36	5.1	43	35	1	1	1	1	1	0	0	113	5	175	1	0	0	0	0	0	0	0	0	0
1001791716	PCI	female	53	33.1	51305.2	6	0	1	1	1	0	0	0	0	0	0.013	0.013	3.91	340.7	59	110	0.199	67	104	4.9	56	4.5	56	28	0	1	1	0	0	0	1	60	5	122	0	0	0	0	0	0	0	0	0	0
1001804174	PCI	female	50	22.5	47963.1	5	0	1	1	0	0	0	1	1	0	0.002	0.002	0.33	11.3	95	81	0.237	90	86	5	56	5.5	56	39.5	0	1	1	1	0	1	0	95	4	87	0	0	0	1	0	0	0	0	0	0
1001797632	PCI	female	55	22.6	71836.3	12	0	1	0	1	0	0	0	0	0	7.768	7.768	22.39	354.7	83	91	5.047	19	96	4.9	48	4.7	50	29	0	1	1	1	0	1	0	77	5	142	1	0	0	0	0	0	0	0	0	0
1001373894	PCI	female	50	22.1	62804.3	12	0	1	0	1	1	0	0	0	0	0.484	0.484	1.12	387.9	98	78	1.759	112	66	5.1	46	4.9	50	39	0	1	1	1	0	1	0	117	5	122	1	0	0	0	0	0	0	0	0	0
1001822657	PCI	female	54	22	107621	6	0	1	0	0	1	0	0	0	0	0.048	0.048	2.23	141.5	80	96	3.137			5.1	60	5.1	60	24.5	0	1	1	1	0	1	0	146	8	190	1	0	0	0	0	0	0	0	0	0
1000881566	PCI	male	58	28.6	44460.9	6	24	1	0	1	0	0	1	0	0	0.062	0.062	2.43	1400	64	92	0.028	58	98	6.5	38	5.8	38	40.5	1	1	1	1	1	0	0	50	3	75	0	0	0	1	0	0	0	0	0	0
1001829130	PCI	male	57	28.7	35304	5	24	0	0	1	1	1	0	0	0	0.003	0.003			48	105	0.006	70	83	4.7	60	4.2	60	33.5	0	1	1	0	0	0	1	70	4	77	0	0	0	1	0	0	0	0	0	0
1001855100	PCI	female	63	26.4	53155.1	7	24	1	0	0	0	0	0	0	0	0.03	0.03		211	65	99	0.961			5.1	58	5.1	58	32	1	1	1	0	0	1	0	87	4	114	0	0	0	0	0	0	0	0	0	0
1001825281	PCI	female	65	26.8	50449	6	24	1	1	1	0	0	1	1	0	0.008	0.008	6.25	225.2	88	80	0.073	160	39	4.6	60	4.6	60	31	0	1	1	1	0	1	0	70	4	102	0	0	1	1	0	0	0	0	0	0
1001868685	PCI	female	75	22.4	68573	9	0	0	1	1	0	1	0	0	0	0.054	0.054	1.97	287.6	138	43	6.14	158	37	4.9	55	4.9	55	41.5	0	1	1	1	0	1	0	145	6	166	0	0	0	0	0	0	0	0	0	0
1001856202	PCI	female	73	22.1	80996.2	9	0	1	0	1	0	0	0	0	0			30.46		82	82	1.348			4.3	48	4.4	50	36.5	0	1	1	1	0	1	0	105	5	96	1	0	0	0	0	0	0	0	0	0
1001855979	PCI	male	58	22.6	266174	24	384	0	1	1	0	1	0	0	0	0.334	0.334	2.31	1266	70	83	0.194	70	83	5.3	40	4.6	50	24	0	1	1	1	0	1	0	58	4	109	0	0	0	0	0	0	0	0	0	0
1001856106	PCI	male	54	22.7	88325.9	8	24	0	1	1	0	1	0	0	0	0.033	0.033	0.54	279.9	48	107	10.448			5.1	56	5.1	56	33	0	1	1	1	0	1	0	64	6	164	0	1	0	0	0	0	0	0	0	0
1001896155	PCI	male	62	26.9	77391.4	11	24	0	1	1	1	0	0	0	0	0.007	0.007		115.7	70	80	0.073	59	94	4.7	60	4.6	60	32.5	0	1	1	1	0	1	0	60	4	104	1	0	0	0	0	0	0	0	0	0
1001909189	PCI	male	64	27.8	68433.1	9	24	0	1	0	1	0	0	0	0	0.005	0.005		13.89	52	97	0.611							36	0	1	1	1	0	1	0	79	4	123	0	0	0	0	0	0	0	0	0	0
1001952089	PCI	female	68	19	97603.1	12	72	1	0	0	1	0	0	0	0	0.003	0.003	2.05	52.91	111	59	0.528	93	73	4.7	56	4.7	56	44	1	1	1	1	1	0	0	110	6	152	1	0	0	0	0	0	0	0	0	0
1001959714	PCI	female	71	19.1	73596.1	5	120	0	1	0	0	0	0	0	0	0.02	0.02	7.11	274	89	75	0.536	106	61	5	50	5	57	34	0	1	0	1	0	0	1	117	4	72	1	0	0	0	0	0	0	0	0	0
1001802277	PCI	male	73	28.7	52227.7	4	24	0	0	0	1	1	0	0	0	0.002	0.002			60	87	0.634	58	88	4.1	58	4.5	58	24	0	1	1	0	0	0	1	90	3	70	0	0	1	0	0	0	0	0	0	0
1001785824	PCI	male	68	28.5	33174	7	24	0	1	1	0	0	0	0	0	0.004	0.006		37.73	63	88	2.273	85	61	4.1	60	3.9	56	25.5	0	1	1	1	0	1	0	155	2	41	0	0	1	1	0	0	0	0	0	0
PID000775347	PCI	male	63	26.5	50654.2	9	48	0	1	0	0	0	0	0	0	3.026	3.026	1.26	526.6			0.517							33	0	1	1	1	0	1	0	55	2	60	1	0	0	1	0	0	0	1	1	1
PID000390950	PCI	male	71	26.2	52461.7	11	0	0	1	0	0	0	0	0	0	0.04	0.04		152.7	53	121	0.095			4.9	56	4.9	56	29.5	0	1	1	0	0	0	1	42	2	41	0	0	0	1	0	0	0	0	0	0
PID000468777	PCI	female	63	24.4	60275.2	10	24	1	1	1	0	1	0	0	0	0.005	0.005		54.38	79	96	0.011			4.5	56	4.5	56	27	0	1	1	0	0	0	1	40	3	69	1	0	0	0	0	0	0	0	0	0
PID000468556	PCI	female	62	24.1	54086.1	9	24	1	0	1	0	0	0	0	0	0.013	0.013	1.71		68	116	0.257			6	42	6	42	33	0	1	1	1	0	1	0	37	2	36	0	0	0	1	0	0	0	0	0	0
PID000425039	PCI	female	55	21.6	74480.7	9	0	1	0	0	0	0	1	0	0	0.04	0.04			84	91	0.04			5.6	52	5.6	52	33	0	1	1	1	0	1	0	50	3	84	1	0	0	0	0	0	0	0	0	0
PID000431490	PCI	female	54	21.3	54650.3	9	0	1	1	0	1	0	1	0	0	0.02	0.02			92	82	0.02							35.5	0	1	1	1	0	1	0	40	3	77	0	0	0	0	0	0	0	0	0	0
PID000446110	PCI	male	58	22.2	73836.6	13	48	0	1	1	0	0	1	0	0					49	138	0.048			4.5	54	4.5	54	30	0	1	1	1	0	1	0	55	4	118	1	0	0	0	0	0	0	0	0	0
PID000442589	PCI	male	71	21.7	50457.1	8	48	0	1	0	0	0	0	0	0	0.07	0.07		＞4000	60	104	0.04			6.1	37	5.8	40	25	0	1	1	1	0	1	0	40	2	52	1	0	0	0	0	0	0	0	0	0
PID000298314	PCI	male	50	24.6		8	24	0	1	0	1	0	0	0	0	0	0	2.31		57	118	0.12	57	118	4.8	60	4.8	60	31	0	1	1	1	0	1		70	2	41	0	0	1	0	0	0	0	0	0	0
PID000340088	PCI	female	45	20.1		9	0	1	0	0	0	0	1	0	0			0.5		57.6	110	0.42			5.6	52	5.6	52	33.5	0	1	1	1	0	1	0	40	3	79	0	0	0	1	0	0	0	0	0	0
PID000340475	PCI	female	54	21		8	0	1	1	0	0	0	1	0	0			0.45		77.7	110	0.38			5.2	40	5.2	40	27	0	1	1	1	0	1	0	14	3	64	0	0	0	1	0	0	0	0	0	0
1000834385	PCI	female	64			5	24	0	1	0	0	0	1	1	0					75	102	0.163			4.9	58			31	1	1	1	1	1	0	0	56	2	31	0	0	0	1	0	0	0	0	0	0
1000841038	PCI	female	65			8	24	1	1	0	0	0	0	1	0	0.006	0.006	0.74	529.1	71	109	0.189			5.5	55			38	1	1	1	1	1	0	0	79	2	48	1	1	0	0	0	0	0	0	0	0
1000847028	PCI	male	71			8	12	0	1	0	0	1	0	0	0	0.035	0.035		1875	58	108	0.048			6.2	38	5.5	40	30	1	1	1	1	1	0	0	76	2	58	0	0	0	0	0	0	0	0	0	0
1000847822	PCI	female	48			6	24	1	0	0	1	0	1	0	0	0	0	3.51		69	118	0.001	79	100	4.5	60	4.8	60	30.5	1	1	1	1	1	0	0	28	2	64	0	0	0	1	0	0	0	0	0	0
1000577505	PCI	female	67			9	24	1	1	0	0	0	0	0	0	0.011	0.011	2.47		70	93	0.512	82	85	4.6	56	4.9	56	28.5	1	1	1	1	1	0	0	51	3	84	0	0	0	1	0	0	0	0	0	0
1000922562	PCI	male	66			8	0	0	0	1	0	0	0	0	0	0.028	0.028	0.5		50	97	0.044			4.6	50			30.5	1	1	1	1	1	0	0	167	2	41	0	1	0	0	0	0	0	0	0	0
1000975555	PCI	male	57			8	96	0	1	1	0	0	0	0	0	6.059	6.059	1.14	972.7	55	100	1.494	55	100	4.2	46	4.6	50	29.5	1	1	1	1	1	0	0	41	4	100	0	0	0	0	0	0	0	0	0	0
1000922610	PCI	male	50			9	60	0	1	0	1	0	0	0	0	0.048	0.048	0.59	334.5	50	109	0.052	53	107	4.5	58	4.1	60	29.5	1	1	1	1	1	0	0	75	3	81	0	0	0	1	0	0	0	0	0	0
1000922490	PCI	female	63			10	0	1	1	0	0	1	1	0	0	0.025	0.025	24.98	131.1	83	87	0.059	93	76	6	50	5.3	50	41.5	1	1	1	1	1	0	0	218	3	80	1	1	1	1	0	0	0	0	0	0
1000926593	PCI	male	67			8	0	0	1	0	0	0	0	0	0	0.011	0.011	0.74	1198	59	91	0.089	60	91	6.1	38	5.9	50	39.5	1	1	1	1	1	0	0	53	2	50	1	0	0	1	0	0	0	0	0	0
PID000106053	HCR	male	62	30.8012	121118	21	72	0	0	0	0	0	0	0	0	11	45	0.62	46.28	61	94	45	65	87	4.7	60	4.4	62		0	1	1	1		1		40	2	28	0	1	0	0	0	0	0	0	0	0
PID000114730	HCR	male	63	19.9609	132523	19	48	0	0	0	0	0	0	0	0	7	64		142.4	63	91	64	53	97	4	58	4.1	64		0	1	1	1		1		36	2	55	1	0	0	0	0	0	0	0	0	0
PID000115903	HCR	female	60	22.4059	164163	19	160	1	1	0	0	0	0	0	0	7	123	0.6	133.8	75	95	72	64	101	4.7	63	4.4	61		1	1	1	1	1			39	2	53	1	1	0	0	0	0	0	0	0	0
PID000118571	HCR	female	66	24.6548	111830	21	46	0	1	0	1	0	0	0	0	17	75	1.59	2509	92	75	31	80	89	4.8	50	3.8	52		0	1	1	0			1	43	2	45	1	0	0	0	0	0	0	0	0	0
PID000119367	HCR	female	67	17.9089	134980	24	39	1	1	0	0	0	0	0	0	4	784	5.54	270.1	71	92	11	84	83	4.7	64	4.6	56		0	1	1	1		1		101	2	50	1	1	0	0	0	0	0	0	0	0
PID000120660	HCR	female	51	26.1752	119160	20	46	1	0	0	1	0	0	0	0	5	18	0.79	175.8	92	83	13	74	102	4.8	57	4.8	56		0	1	1	0			1	17	1	28	0	1	0	0	0	0	0	0	0	0
PID000123287	HCR	male	70	26.5754	108421	12	46.5	0	1	1	0	0	0	0	0	112	1054	39.9	5588	132	35	87	115	42	4.1	56	4.1	56		0	1	0	1			1	26	2	62					0	0	0	0	0	0
PID000125987	HCR	male	62	22.3703	125277	23	45.5	0	1	0	0	0	0	0	0	11	36	0.21	618.2	72	78	542	72	78	4.8	60	4.5	58		0	1	1	1		1		52	1	29					0	0	0	0	0	0
PID000132724	HCR	female	63	24.224	124950	16	68.5	1	1	1	0	0	1	0	0	16	78	0.94	401.1	84	85	18	91	78	4.9	62	4.5	57		0	1	1	1		1		47	2	52	1	0	0	0	0	0	0	0	0	0
PID000138944	HCR	female	59	26.1246	109146	17	62.5	1	1	0	0	0	0	0	0	15	50	0.83	36.2	71	98	12	74	96	4.6	58	5.1	60		0	1	1	1		1		38	1	25	1	0	0	0	0	0	0	0	0	0
PID000151452	HCR	female	62	20.3618	131184	17	93.5	0	1	0	0	0	0	0	0	6	38		65.6	74	94	7	77	93	4.3	60	4.5	58		0	1	1	1		1		64	2	48					0	0	0	0	0	0
PID000171198	HCR	male	64	20	112031	21	93	0	1	0	0	1	0	0	0	21	35	37.95	756	47	101	5	58	94	4.2	58	4.4	60		0	1	1	1		1		35	2	46	0	1	1	0	0	0	0	0	0	0
PID000244669	HCR	male	62	24.7676	150634	23	70	0	1	0	0	0	0	0	0	803	803	1.07	1727	63	91	131	52	99	5.5	50	4.6	57		0	1	1	1		1		59	3	101	0	0	0	0	0	0	0	0	0	0
PID000324445	HCR	male	63	25.2994	127098	21	0.5	0	0	0	0	0	0	0	0	33	196	3.89	1687	67	84	13	64	89	4.8	54	4.6	50		0	1	0	1			1	32	1	24	0	1	0	0	0	0	0	0	0	0
PID000341013	HCR	female	58	22.8624	177121	23	92	1	1	1	1	1	0	0	0	18	562	5.53	4430	85	87	26	84	88	4.9	50	4.6	40		0	1	0	1			1	21	2	58	0	0	0	0	0	0	0	0	0	0
PID000344325	HCR	female	68	20.9366	118213	20	91.5	1	0	0	0	0	0	0	0	47	53		1534	68	93	9	60	98	4.6	56	4.1	55		0	1	1	0			1	65	2	47	0	0	0	0	0	0	0	0	0	0
PID000346291	HCR	female	64	23.8367	107849	18	35.5	1	1	0	1	0	0	0	0	10	23		584	70	95	22	105	65	4.2	58	5	58		0	1	1	1		1		42	3	89	0	0	0	1	0	0	0	0	0	0
PID000387253	HCR	male	66	23.0681	109389	17	42	0	0	0	0	0	0	0	0	7	53	0	525	61	91	11	56	93	4.3	57	4.4	56		0	1	0	1			1	41	1	29	0	0	0	0	0	0	0	0	0	0
PID000425859	HCR	female	59	27.2173	134553	16	33	1	0	0	0	0	1	1	0	8	24		619	86	85	1025			5.1	60	5.2	62		0	1	0	1			1	30	1	13	1	0	0	0	0	0	0	0	0	0
PID000295637	HCR	male	74	29.0131	149334	27	18	0	1	1	0	0	0	0	0	37	71		2426	62	86	20.1	73	70	4.6	60	4.2	56		0	1	1	1		1		49	2	41	0	0	0	0	0	0	0	0	0	0
PID000460799	HCR	male	52	25.462	118150	18	44.5	0	1	1	0	0	0	0	0	4.94	61.09		336	62	100	6.69	59	102	4.7	60	4.6	65		0	1	1	1		1		22	1	23	0	0	0	0	0	0	0	0	0	0
PID000477997	HCR	female	40	30.3233	131853	20	91	1	1	0	1	0	0	0	0	128.2	128.2		593	74	110	9.51	83	100	5.7	50	5.1	56		0	1	1	0			1	48	2	52	1	0	0	0	0	0	0	0	0	0
PID000514810	HCR	female	74	22.913	131344	22	63	1	1	0	0	0	0	0	0	14.19	44.87		4971	152	39	33.11	124	49	4.4	56	5.1	66		1	1	1	1	1			48	2	46	0	0	0	0	0	0	0	0	0	0
PID000517194	HCR	female	75	23.1399	130461	36	69.5	1	1	0	0	0	0	0	0	29.93	131.5		599	1.7	59	21.43	174	33	5.1	62	4.3	57		0	1	1	1		1		45	2	41	1	0	0	1	0	0	0	0	0	0
PID000519821	HCR	female	55	26.5731	99189	24	40.5	1	1	1	0	0	0	0	0	13.22	20.81		207	65	104	13.23	75	98	5	56	4.6	60		0	1	1	1		1		17	1	23					0	0	0	0	0	0
PID000525790	HCR	female	65	26.5597	147181	21	114	0	1	0	0	0	0	0	0	11.87	48.11		4130	118	56	10.91	121	54	6.1	50	5	54		0	1	0	1			1	40	2	41					0	0	0	0	0	0
PID000539605	HCR	female	57	31.1614	149547	19	87	0	1	0	0	0	0	0	0	12.73	298.2		1258	78	95	12.67	83	90	5.3	50	4.3	52		0	1	1	1		1		65	2	62	1	1	1	0	0	0	0	0	0	0
PID000552666	HCR	female	75	25.8065	128332	19	68.5	0	0	1	0	1	0	0	0	12.71	60.63		886	92	70	12.3	90	72	5.6	56	5.1	57		0	1	0	1			1	32	2	56	1	0	0	0	0	0	0	0	0	0
PID000592819	HCR	female	63	23.8437	114684	26	43	1	1	0	1	0	1	0	0	7.13	38.7	49.94	569	82	88	11.47	97	71	4.4	60	4.7	58		0	1	1	1		1		22	1	29	0	1	1	1	0	0	0	0	0	0
PID000616030	HCR	female	62	20.2812	137550	24	43	0	1	1	0	1	0	0	0	71.36	159.9		1782	68	98	35.12	74	94	4.8	55	4.5	50		0	1	1	1		1		48	3	85	0	0	0	0	0	0	0	0	0	0
PID000622143	HCR	female	64	18.6102	130483	19	46	0	1	0	0	1	0	0	0	5.05	31.89		886	70	95	7.06	77	91	4.7	58	4.2	58		0	1	0	1			1	31	2	52	0	0	0	1	0	0	0	0	0	0
PID000628597	HCR	female	39	25.3934	118674	18	62	0	0	0	0	0	0	0	0	364.2	364.2		802	77	109	194	79	108	4.8	60	4.9	56		0	1	0	1			1	74	3	69	1	0	0	0	0	0	0	0	0	0
PID000628872	HCR	female	69	20.7008	120067	20	44	1	0	1	0	0	0	0	0	98.67	2497		6153	115	56	486.6	118	54	4.7	45				0	1	1	1		1		51	2	62	1	0	0	0	0	0	0	0	0	0
PID000638008	HCR	female	58	24.7409	107430	17	39	1	1	0	0	0	0	0	0	11.26	153.7	145.2	538	74	97	10.11	59	106	5.1	60	4.9	55		0	1	1	0			1	26	1	29	1	0	0	0	0	0	0	0	0	0
PID000642686	HCR	male	66	20.6905	114974	18	45	0	0	1	1	1	1	1	0	8.82	338		2449	68	81	9.8	71	77	5	40	4.3	48		1	1	1	1	1			30	1	13	0	0	0	0	0	0	0	0	0	0
PID000647153	HCR	female	54	27.7008	104783	23	20	1	1	0	1	0	0	0	0	51.06	519.8	60.88	1366	73	100	13.9	75	98	4.8	64	5.3	70		0	1	1	1		1		32	1	18	1	0	0	0	0	0	0	0	0	0
PID000656764	HCR	male	64	23.4952	106280	18	42	0	1	1	0	0	0	0	0	7.51	27.9	6.69	787	47	101	14.1	47	101	4.1	66	4.2	56		0	1	1	1		1		48	3	91					0	0	0	0	0	0
PID000664544	HCR	female	76	24.8016	102537	20	44	0	1	1	1	0	0	0	0	7.9	303	3.52	3695	100	63	21	85	77	5.8	52	5.6	52		1	1	1	1	1			60	3	75	0	0	0	0	0	0	0	0	0	0
PID000677775	HCR	male	54	25.9319	83987	18	21	0	1	1	0	0	0	0	0	9.11	45.3		553	62	99	10	71	84	4.2	58	4.1	56		0	1	1	1		1		44	1	18	0	0	0	0	0	0	0	0	0	0
PID000713766	HCR	female	50	24.677	118735	23	45	1	1	0	0	0	1	0	0	12.5	115	15.22	519	70	105	11.1	51	119	5	56	4.7	60		0	1	1	1		1		28	1	38	0	1	1	0	0	0	0	0	0	0
PID000716834	HCR	female	64	25.7812	119449	18	42	0	1	0	0	0	0	0	0	93.4	93.4	45.88	449	87	81	17.8	88	80	5.1	55	4.8	54		0	1	0	1			1	38	1	38	1	0	0	0	0	0	0	0	0	0
PID000218716	HCR	female	63	23.03	120437	22	42	0	0	1	0	0	0	0	0	11	28.8	173.33	493	78	87	13.2	81	89	4.7	60	4.9	56		0	1	1	1		1		32	2	48	1	0	0	0	0	0	0	0	0	0
PID000616021	HCR	male	52	24.1117	103089	16	63	0	1	0	1	0	0	0	0	4.16	23.5	72.92	672	71	82	5.88	71	91	4.2	60	4.3	58		0	1	1	1		1		53	3	78	0	0	0	0	0	0	0	0	0	0
PID000726304	HCR	female	65	29.7442	104949	20	15	0	1	1	0	0	0	0	0	8.49	24.8	99.59	246	139	46	13.2	127	51	4.8	60	4.9	60		0	1	1	1		1		39	3	80	0	1	0	0	0	0	0	0	0	0
PID000750031	HCR	female	64	24.9135	110930	27	45	1	1	0	0	0	0	0	0	973	973	117	944	92	76	13	105	64	4.5	50	4.8	70		0	1	1	1		1		39	1	38	1	0	0	0	0	0	0	0	0	0
PID000764076	HCR	female	64	23.5294	121739	21	70	1	1	1	0	0	0	0	0	30.6	44.8	218.54	4004	186	32	15.1	161	39	5.1	55	5.4	48		0	1	1	1		1		25	2	58	1	0	0	0	0	0	0	0	0	0
PID000788236	HCR	female	54	25.9516	118205	19	44	1	0	0	0	0	0	0	0	11.3	92.2	41.16	919	83	92	13.5	77	98	5	60	4.7	56		0	1	1	1		1		37	2	52	1	1	0	0	0	0	0	0	0	0
PID000798801	HCR	female	64	22.3875	98842	21	44	0	1	0	0	0	0	0	0	7.89	542	82.44	916	69	96	10.2	62	100	4.5	60	4.5	58		0	1	1	0			1	32	1	30					0	0	0	0	0	0
PID000823242	HCR	male	75	24.6904	108864	23	42.5	0	1	0	0	0	0	0	0	84.1	23		1684	62	76	49.7	55	88	4.5	56	4.4	56		0	1	0	1			1	45	2	45					0	0	0	0	0	0
PID000846444	HCR	female	57	22.0581	101379	19	42	0	0	1	0	0	0	0	0	11	39	67.92	273	77	103	24	60	115	5	51	4.6	54		0	1	0	1			1	39	1	33					0	0	0	0	0	0
PID000854147	HCR	female	65	27.4714	89118	11	25	1	1	0	0	0	0	0	0	12.9	426	19.01	554	73	95	426			5.9	40	5.4	44		0	1	1	0			1	50	2	51	1	1	0	0	0	0	0	0	0	0
PID000875511	HCR	female	67	27.2509	152316	21	92	1	1	0	0	0	0	0	0	7.45	137	508	559	73	97	49.2	67	101	6.5	44	5.4	44		0	1	1	1		1		106	4	105	1	0	0	0	0	0	0	0	0	0
PID000878952	HCR	female	59	27.4348	108588	20	40	1	0	0	1	0	0	0	0	7.29	35.4	51.13	3009	83	95	98.9	88	82	4.8	59	4.7	60		1	1	1	1	1			55	4	116	0	0	0	0	0	0	0	0	0	0
PID000887892	HCR	female	76	21.299	118860	17	65	1	1	0	0	0	0	0	0	11.2	22	175	1639	90	58	10.2	74	85	4.4	58	4	58		0	1	0	1			1	34	1	33	0	0	0	0	0	0	0	0	0	0
PID000900272	HCR	female	71	26.7755	143187	23	142	1	0	0	0	0	0	0	0	24.6	50.5	152	1048	91	80	61.3	73	94	4.8	56	4.6	52		0	1	1	1		1			3	65	0	0	0	0	0	0	0	0	0	0
PID000901490	HCR	female	58	25.9516	109942	22	39	1	1	0	1	0	0	0	0	39.6	65	13.2	937	127	53	23.8	104	60	4.6	55	4.6	55		0	1	1	1		1			2	48	1	0	0	0	0	0	0	0	0	0
1001453020	PCI	male	55		96401.4	9	31.5	0	1	0	0	0	0	1	0	0.022	0.047	1.15	149.2	75	95		76	98	5	56				1	1	0	1		1		91	3	75	1	0	0	0	0	0	0	0	0	0
1001464320	PCI	male	62		62861.5	12	85	1	1	1	0	0	1	1	0	0.013		0.9	723.9	78	92		85	85	4.4	50	5	52		0	1	1	1		1		60	3	67	1	0	0	0	0	0	0	0	0	0
1001482557	PCI	male	73		40096.3	7	71	1	1	0	1	0	0	0	0	74.214	74.214	6.54	556.3	1.5	61	2.434	102	63	5.3	54	5.6	57		0	1	0	1			1	49	2	46	0	0	0	0	0	0	0	0	0	0
1001482405	PCI	male	57		77310.2	13	86	1	1	0	1	1	1	1	0	0.012	0.042	5.35	851.4	116	60		123	56	4.5	52	4.7	52		0	1	0	1			1	130	4	97	1	0	0	1	0	0	0	0	0	0
1001483916	PCI	male	52		35984.2	4	7	1	1	1	1	0	0	0	0	0.003	0.048			52	117	0.048	57	113	5.4	56	4.8	58		0	1	1	0			1	33	2	41	0	0	0	0	0	0	0	0	0	0
1001482361	PCI	male	68		60263.1	7	17	0	0	0	0	0	1	0	0	0.005	0.029	0.31	217	93	73	0.029	98	68	5.3	40	5.3	40		0	1	1	1		1		80	3	79	1	0	0	0	0	0	0	0	0	0
1001482334	PCI	male	58		85658.4	8	134	1	1	0	1	0	0	0	0	2.095	2.354	8.76		72	98	0.096	70	99	5.8	45	5.7	50		0	1	1	1		1		55	3	84	1	0	0	0	0	0	0	0	0	0
1001386469	PCI	male	63		57488.4	10	32	1	1	0	1	0	0	0	0	0.007	0.025	3.39	187.4	64	99	0.025	68	97	4.6	54	4.2	54		0	1	1	1		1		70	3	85	0	0	0	0	0	0	0	0	0	0
1001484819	PCI	male	61		41422.6	5	8	1	0	0	1	0	0	0	0	0.014	0.014			68	98	0.012			4.6	56				0	1	1	1		1		31	2	36	0	0	0	0	0	0	0	0	0	0
1001463270	PCI	male	76		43911.9	7	18	0	1	1	0	1	1	1	0	0.012	2.018	32.06	1330	79	83	1.906	77	84	5.1	48	5.1	50		0	1	1	1		1		68	3	65	1	0	0	0	0	0	0	0	0	0
1001470456	PCI	female	64		58500	6	67	0	1	1	1	1	0	0	0	0.003	1.321	3.39	99.95	65	87	0.305	73	76	4.3	55	4.3	60		0	1	1	1		1		110	3	92	1	1	0	1	0	0	0	0	1	1
1001482196	PCI	male	57		31691.9	6	11	1	0	1	0	0	0	0	0	0.033	0.033		294.1	88	84	0.215	81	93	4.9	51	5	52		0	1	1	1		1		35	2	58	0	0	0	1	0	0	0	0	0	0
1001486026	PCI	male	63		28354.8	4	24	1	0	0	0	0	0	0	0	0.014	0.014	0.29	73.02	88	81	0.01	88	83	4.6	54	5	60		0	1	0	1			1	27	2	49	0	0	0	0	0	0	0	0	1	1
1001472750	PCI	male	41		34997.7	7	12	1	1	0	0	0	0	1	0	0.009	0.009	0.5	50.89	63	117	0.009	63	117	5.8	44	5.4	45		0	1	1	1		1		51	3	70	0	1	0	1	0	0	0	0	1	1
1001481073	PCI	male	58		54368.2	7	18	0	1	0	0	1	0	0	0	0.016	1.329	1.83	55.37	76	96	0.644	76	96	4.9	60	4.9	60		0	1	0	1			1	46	3	95	0	0	0	0	0	0	0	0	1	1
1001484766	PCI	male	61		39735	8	7	1	1	0	0	1	0	0	0	0.006	0.015		20.25	84	87	0.007	78	92	4.4	60	4.8	60		0	1	0	1			1	25	2	46	0	0	1	0	0	0	0	0	0	0
1001485245	PCI	female	57		34875.2	4	28	0	1	0	0	0	0	0	0	0.009	0.102			77	74	0.102	75	77	4.7	60				0	1	1	0			1	26	2	30	0	0	0	0	0	0	0	0	1	1
1001482478	PCI	male	64		54525.6	8	104	1	1	0	0	0	0	0	0	1.574	3.1	13.95	1294	69	96	1.385	74	93	5.2	50	5.1	58		0	1	1	1		1		70	5	130	0	0	0	0	0	0	0	0	1	1
1001484752	PCI	male	50		42565.7	6	53	1	1	1	1	0	0	0	0	3.871	5.639	5.61	822.1	70	105	1.817	66	107	4.7	50	4.8	50		0	1	1	1		1		67	3	64	0	0	0	0	0	0	0	0	0	0
1000963197	PCI	male	68		129103	11	184	1	1	1	0	0	0	1	0	0.47	0.614	6.41	926.6	50	105	0.236	4.6	50	4.5	55				1	1	1	1	1			88	3	69	1	1	0	1	0	0	0	0	0	0
1001435504	PCI	male	57		39673.6	7	40	1	1	1	0	1	0	0	0	0.125	0.501	14.39	3408	95	77	0.501	88	84	6.4	38	6	43		0	1	1	0			1	58	3	95	1	0	0	0	0	0	0	0	0	0
1001485519	PCI	male	69		35810.1	6	17	1	0	1	1	1	0	0	0	0.007	0.015		328.3	79	87	0.054	85	81	5.1	60				0	1	1	1		1		40	2	49	1	0	0	1	0	0	0	0	0	0
1001482442	PCI	male	69		94907.3	10	237	1	1	0	0	0	0	0	0	2.646	2.646	93.22	>35000	242	23	0.677			6.3	30				0	1	1	1		1		48	2	36	1	1	0	1	0	0	0	0	0	0
1001487027	PCI	male	55		37629.8	4	44	1	0	1	0	0	0	0	0	93.018	93.018	2.1	745.7	88	85	12.938	85	89	4.8	46	5	50		0	1	1	1		1		50	2	41	1	0	0	0	0	0	0	0	0	0
1001486797	PCI	female	74		37159.8	6	45	0	0	0	0	0	0	0	0	0.694	0.694	0.33	1556	77	99	0.349			4.5	50				0	1	1	1		1		30	2	51	0	0	0	0	0	0	0	0	0	0
1001484316	PCI	male	70		65802.2	9	84	1	1	0	0	1	0	0	0	3.94	3.94	62.18	1765	73	90	0.153	70	93	5.4	40	5.7	45		0	1	1	1		1		75	4	109	0	1	0	1	0	0	0	0	0	0
1001485392	PCI	male	68		42381.6	6	9	0	1	0	0	0	0	1	0	0.012	0.022	9.32	362	104	64	0.022	98	68	5.1	56	4.4	58		0	1	1	1		1		53	2	51	1	0	1	0	0	0	0	0	1	1
1001484594	PCI	female	79		36710.9	6	75	0	1	0	0	0	0	0	0	0.087	0.087	1.83	5060	82	59		70	71	6	38	5.9	40		0	1	1	0			1	33	2	41	1	0	0	0	0	0	0	0	0	0
1001486781	PCI	male	84		76879.2	7	96	0	0	1	0	0	0	0	0	0.487	0.487	27.2	1725	72	82	0.143	72	82	4.1	50	4.2	60		0	1	1	1		1		67	6	160	0	1	0	0	0	0	0	0	0	0
1001486735	PCI	male	40		67337.8	12	144	1	1	0	1	0	0	0	0	582.102	582.102	27.35	2366	98	83	17.556	112	71	6	48	5.7	49		0	1	1	1		1		69	3	71	1	0	0	0	0	0	0	0	0	0
1001483904	PCI	male	63		59729.5	9	14	0	1	1	0	0	0	0	0	0.012	0.142	4.99	227.3	96	73	0.142	116	57	4.6	58	5	60		0	1	1	1		1		58	3	69	0	0	1	0	0	0	0	0	1	1
1001398365	PCI	male	47		66485.3	8	64	0	0	0	0	0	1	1	0	0.012	0.055		172.5	76	104	0.055	51	122	5	54	5.1	54		0	1	1	1		1		98	3	78	1	0	0	0	0	0	0	0	0	0
1001488432	PCI	male	45		45309.8	4	17	1	0	0	0	0	1	1	0	0.009	0.048	0.38	446.4	91	88	0.048	91	88	4.6	60	4.6	60		0	1	1	1		1		80	2	32	1	0	0	0	0	0	0	0	0	0
1001488523	PCI	female	54		27728.5	5	15	0	1	1	0	1	0	0	0	0.012	0.305	0.39	226.8	66	91	0.004	77	76	4	60	4.4	58		0	1	1	1		1		48	2	59	0	0	1	0	0	0	0	0	1	1
1001485932	PCI	female	75		41363	7	5	0	1	1	1	1	0	0	0	0.005	0.033	0.3	130.7	75	67	0.033	28	109	4.4	60	4.4	60		0	1	1	1		1		55	2	66	0	1	0	1	0	0	0	0	0	0
1000711181	PCI	male	68		42112.2	10	44	1	1	1	1	1	0	1	0	10.98	18.114	59.4	1463	85	81	4.886	85	81	4.8	45	4.8	45		0	1	1	0			1	43	2	66	1	0	0	0	0	0	0	0	0	0
1001470277	PCI	female	69		97536.8	13	31	0	1	1	0	1	0	0	0	0.007	1.238	6.05	140.4	72	74	0.007	57	91	4.5	56	4.1	56		0	1	1	1		1		83	5	155	0	0	0	0	0	0	0	0	0	0
1001482636	PCI	male	44		70142.8	6	22	1	1	0	0	0	1	0	0	0.012	0.637	13.68	55.89	63	114	0.007	56	120	5	56	4.9	56		0	1	1	0			1	83	2	55	0	1	0	1	0	0	0	0	0	0
1000824427	PCI	male	69		56101.9	5	18	0	1	0	0	0	1	1	0	0.002	0.704	1.02	264.6	102	45	0.369	85	56	4.8	54	4.6	56		0	1	1	1		1		54	2	47	0	1	0	0	0	0	0	0	0	0
1000968225	PCI	male	69		36280.2	6	20	1	1	0	0	0	0	1	0	0.025	0.133	0.78	147.8	113	57	0.012	108	60	4.3	50	4.2	54		0	1	1	1		1		33	2	41					0	0	0	0	1	1
1001463727	PCI	male	48		109969	13	36	1	0	1	0	0	0	0	0	0.005	0.148	5.41	40.74	75	103	0.005	74	104	4.4	55	4.3	58		0	1	1	1		1		75	4	106	1	0	0	1	0	0	0	0	0	0
1001484723	PCI	male	63		49786.5	12	189	1	0	0	0	0	0	0	0	33.643	33.643	142.36	4427	65	99	0.863	73	94	5.2	45	5.7	43		0	1	1	1		1		56	3	85					0	0	0	0	1	1
1001484848	PCI	female	57		68122.6	10	11	0	0	1	0	0	0	0	0	0	0.078	1.8	61.29	61	97	0.078	65	91	4.8	52	4.2	58		0	1	1	1		1		77	2	44	0	0	1	0	0	0	0	0	0	0
1001484264	PCI	male	32		77705.3	6	114	1	1	0	1	0	0	0	0	324.409	324.409	81.47	1477	77	114	75.866	73	117	5.2	38	6.2	40		0	1	1	1		1		33	2	46	1	1	0	0	0	0	0	0	0	0
1001490209	PCI	female	75		33584.2	4	13	0	1	1	0	0	0	0	0	0.01	0.017	0.46	490.9	62	85	0.017	62	85	5.3	58				0	1	1	1		1		41	3	76	1	0	0	0	0	0	0	0	0	0
1001445693	PCI	female	56		66780	11	57	0	1	1	0	0	0	0	0	0.01	0.012	1.69	21.81	94	59	0.004	107	50	4.4	58	4.1	60		0	1	1	1		1		92	3	80	0	0	0	0	0	0	0	0	1	1
1001484810	PCI	male	59		67423	14	175	1	1	0	1	1	0	0	0	0.013	2.306	4.46	21.68	79	94	2.306	85	86	4.3	60				0	1	1	1		1		35	2	62	0	1	0	1	0	0	0	0	1	1
1001484668	PCI	male	71		75512.3	13	94	1	1	0	0	0	0	0	0	0.47	7.016		3917	75	88	2.627	80	86	5.7	44	5.2	50		0	1	1	1		1		52	2	48	1	0	0	0	0	0	0	0	0	0
1000522201	PCI	female	73		65272.8	11	116	0	1	1	1	1	0	1	0	0.09	0.027	1.22	1180	57	89	0.021	54	91	4.5	50	4.6	56		0	1	1	1		1		49	2	41	0	1	0	0	0	0	0	0	0	0
1001486618	PCI	male	62		47717.3	7	17	1	0	0	1	0	0	0	0	0.012	0.883		60.94	67	98	0.883	63	101			4.6	58		0	1	1	1		1		34	2	66	0	1	0	0	0	0	0	0	0	0
1001014151	PCI	male	59		53082.6	6	11	0	1	0	0	0	0	0	0	0.017	0.377			85	87		78	94	5.2	57				0	1	1	1		1		45	3	73	0	1	0	0	0	0	0	0	0	0
1001457825	PCI	male	72		52477	6	13	1	1	0	1	0	0	0	0	0.015	0.015	0.43		66	92	0.005	56	98			5.1	55		0	1	1	1		1		44	3	75	0	0	0	0	0	0	0	0	0	0
1000890148	PCI	female	58		45808.6	7	15	1	0	0	1	0	0	0	0	0.004	0.004			65	90	0.002	75	76	4.1	60	4.2	56		0	1	1	1		1		35	2	36	0	1	0	1	0	0	0	0	1	1
1001487538	PCI	male	81		62237.6	7	21	0	1	0	0	1	0	0	0	0.003	0.212	3.08	460.4	147	38	0.212	125	47			5.1	54		0	1	1	1		1		57	3	91	1	0	0	0	0	0	0	0	1	1
1001488435	PCI	male	40		46638.7	5	4	1	0	0	1	0	0	0	0	0.015	0.186	1.55	11.99	78	108	0.186	73	110	4.8	56	5	60		0	1	1	1		1		53	3	91	0	0	1	0	0	0	0	0	0	0
1001485555	PCI	male	68		74662.8	10	73	1	0	0	0	0	0	0	0	7.855	10.692		1721	64	96	0.037	69	92	5.1	52	4.9	54		0	1	1	0			1	27	2	46	0	0	1	0	0	0	0	0	0	0
1001488984	PCI	male	70		49110.4	5	18	0	1	0	0	0	0	0	0	0.009	0.092	0.69	72.79	82	84	0.092	78	87	4.6	56	5	56		0	1	1	1		1		53	3	69	0	1	0	1	0	0	0	0	0	0
1000551493	PCI	male	58		97656.7	9	37	0	1	0	0	0	0	0	0	0.031	0.174	0.2	617.3	78	95	0.011	76	96	5.3	56	5.4	51		0	1	1	0			1	115	6	153	1	0	0	0	0	0	0	0	0	0
1001491687	PCI	female	73		42720.7	6	66	0	1	0	1	0	0	0	0	3.32	3.32	1.02	1359	62	86	2.018	70	74	4.6	54	4.2	56		0	1	1	1		1		55	2	46	0	1	1	0	0	0	0	0	0	0
1001488951	PCI	male	67		48937.1	6	15	1	1	0	0	0	0	0	0	0.006	0.529		15.54	70	93	0.002	70	93	4.7	60	4.8	60		0	1	1	1		1		63	3	89	0	0	1	0	0	0	0	0	0	0
1001491913	PCI	female	73		47814.3	5	17	0	1	1	1	0	1	0	0	0.036	0.036	10.81	903.7	50	93	0.02	56	89	5.6	42	5.4	42		0	1	0	1			1	51	2	62	1	0	0	0	0	0	0	0	0	0
1001488938	PCI	female	57		31064.3	7	22	0	1	0	1	0	0	0	0	0	0.043		31.81	55	100	0.043	77	74	4.3	58	4.4	60		0	1	0	1			1	35	2	36	0	0	1	0	0	0	0	0	0	0
1001487555	PCI	female	73		81108.4	13	39	0	1	0	0	0	0	0	0	0.043	3.901	3.47	3263	105	47	1.569	113	42	5.8	42	5.7	40		0	1	1	1		1		101	5	151	1	1	0	0	0	0	0	0	0	0
1000590588	PCI	female	80		40170.1	4	44	0	1	0	0	1	0	0	0	0.38	1.964		219.3	100	55	0.005	95	49	4.8	56	4	56		0	1	1	1		1		29	2	51	0	0	0	0	0	0	0	0	0	0
1001488572	PCI	male	63		105761	12	113	1	1	0	0	0	0	0	0	0.965	0.965	5.67	185	53	107	0.065	53	107	5.3	50	5.4	52		0	1	0	1			1	147	4	88	0	0	1	1	0	0	0	0	0	0
1001490313	PCI	male	72		87436.4	12	38	0	0	0	1	0	0	0	0	0.003	0.017	0.61	146.6	73	88	0.017	83	81	5.6	58	4.7	58		0	1	1	1		1		80	3	91	1	1	0	1	0	0	0	0	0	0
1001477289	PCI	female	62		64133.1	12	20	0	1	1	1	1	0	0	0	0.005	0.13	3.89	411	48	101	0.13			4.9	58				0	1	1	1		1		63	4	113	0	0	1	0	0	0	0	0	0	0
1000996122	PCI	male	49		55914.7	16	8	1	1	1	1	0	0	1	0	0.212	0.212	50.14	10.5	64	110		64	109	4.7	56	4.5	58		0	1	1	1		1		90	2	56	0	0	0	0	0	0	0	0	0	0
1001495162	PCI	male	69		56788.4	5	17	1	1	1	1	1	1	0	0	0.044		12.72	2340	100	67		100	67	6.4	33				0	1	1	1		1		82	2	41	1	0	0	0	0	0	0	0	1	1
1001494880	PCI	male	52		42697.7	4	15	0	1	0	0	0	0	0	0	0.052	0.147		240.9	69	104	0.147	69	104	4.6	55	4.6	55		0	1	1	1		1		53	3	99	1	0	0	0	0	0	0	0	1	1
1000817259	PCI	female	57		51157.3	7	70	0	1	0	0	0	0	0	0	0.022	0.022	1.13	84.54	62	97	0.003	58	99	4.4	56	4.8	56		0	1	0	1			1	50	2	31	0	0	0	1	0	0	0	0	1	1
1001491017	PCI	male	73		38730.1	9	112	0	1	0	0	0	0	0	0	0.174	0.174	1.82	1230	72	88	0.074	72	88	6.4	36	5.7	35		0	1	1	1		1		25	2	47	1	1	1	0	0	0	0	0	0	0
1001472001	PCI	male	41		79581.2	10	39	0	0	0	0	0	0	0	0	0.015	0.018	5.2		72	110		85	98	5.3	40	5.2	45		0	1	1	1		1		81	5	130	0	0	0	0	0	0	0	0	0	0
1001490399	PCI	female	65		56437.4	11	16	0	0	0	0	0	0	0	0	0.016	0.32			64	87	0.32	64	87	4.5	58	4.5	58		0	1	1	0			1	50	3	91	0	1	0	1	0	0	0	0	0	0
1001491721	PCI	male	59		70769.7	13	103	1	0	0	1	0	0	0	0	0.024	0.059	1.06	243	86	85	0.059	88	83	5	55	5	56		0	1	1	1		1		94	5	124	1	0	0	0	0	0	0	0	0	0
1001490408	PCI	male	53		52170	5	15	0	1	1	1	0	0	0	0	0.062	0.062		612.5	83	93	0.015	87	88	4.7	50	4.5	56		1	1	1	0		1		45	3	75	0	0	0	0	0	0	0	0	0	0
1001495233	PCI	female	56		40808.3	4	18	0	1	0	1	0	0	0	0	0.006	0.065	78.25	25.32	58	100	0.046	63	95	4.6	56	4.4	60		0	1	0	1			1	34	2	46	0	0	0	0	0	0	0	0	0	0
1000919184	PCI	female	82		121437	19	185	0	1	1	0	0	0	0	0	0.045	27.55	10.72	1963	66	75	14.827	99	46	5.5	35	5.1	50		1	1	1	1		1		74	4	99	1	1	1	0	0	0	0	0	0	0
1001494878	PCI	male	67		33071.7	6	48	1	1	0	0	0	0	0	0	1.54	14.131	0.93		128	50	1.54	128	50	5.2	44	4.7	55		0	1	1	1		1		33	2	52	0	0	0	0	0	0	0	0	0	0
1001494196	PCI	female	75		68035.8	8	69	0	1	1	0	0	0	0	0	0.063	0.084	90.24	2000	64	82	0.053	90	54	4.7	56	4.9	56		0	1	1	0			1	55	3	64	1	1	0	0	0	0	0	0	0	0
1001491824	PCI	male	49		46907.4	9	70	1	0	0	1	0	0	0	0	3.253	58.317	7.47	845.9	60	112	1.08	65	109	5.4	51	5	54		0	1	0	1			1	30	2	58	1	0	0	0	0	0	0	0	0	0
1001495185	PCI	male	66		59568.1	6	5	1	1	0	0	1	0	0	0	0	0.037	2.89	86.77	96	71	0.025	102	66	5.3	60	5	60		0	1	1	1		1		55	3	75	0	0	0	1	0	0	0	0	1	1
1001493591	PCI	male	41		56136.1	7	22	1	1	0	1	0	0	1	0	3.426	3.426	3.67	647.8	72	111	0.7	83	101	5.3	50	5.4	52		0	1	1	1		1		30	2	58	1	0	0	0	0	0	0	0	0	0
1001496464	PCI	female	60		57937.6	7	12	0	1	1	0	0	0	0	0	0.009	0.167			63	92	0.717								0	1	1	1		1		49	2	51	0	0	0	0	0	0	0	0	0	0
1001470823	PCI	male	55		113955	11	42	1	1	1	1	1	0	0	0	0.015	0.015	1.03		57	109	0.001	51	114	4.8	56	5.1	56		0	1	1	1		1		98	4	116	1	0	0	0	0	0	0	0	0	0
1001496550	PCI	male	69		111528	12	116	1	1	1	0	0	0	0	0	0.008		3.88	310.3	60	98		60	98	5.2	50	5.2	50		0	1	1	1		1		58	3	79	0	1	0	0	0	0	0	0	1	1
1001495126	PCI	male	57		73940.5	10	143	1	0	0	0	1	0	0	0	3.251	3.251	9.36		70	100	0.279	72	99			6.2	43		0	1	1	1		1		54	2	62	1	0	0	0	1	0	0	0	0	0
1001491366	PCI	female	50		121520	17	408	0	0	0	1	0	0	0	0	18	367.168	3.05	5517	54	106	0.499	83	71	5.6	38	5.6	40		0	1	1	1		1		56	3	76	1	0	0	0	0	0	0	0	0	0
1001496572	PCI	male	57		64688.5	13	118	0	0	0	1	0	0	0	0	138.205	138.205	4.19	380.7	59	107	0.538	78	95	5	50	5.1	50		0	1	1	1		1		110	3	74	1	0	0	0
1001764519	PCI	male	71		120403	14	96	0	0	0	0	0	0	0	0	4.03	4.03	24.76	5637	139	44	0.96	148	41	5.9	40	5	35		0	1	1	1	0	1	0	140	7	190	1	0	0	0	0	0	0	0	0	0
1001770539	PCI	male	73		142410	15	144	0	1	0	0	0	0	0	0	1.772	2.999	20.66	6629	84	80	0.063	125	49	5.9	38	4.8	42		0	1	1	1	0	1	0	218	7	114	1	0	0	0	0	0	0	0	0	0
1000993865	PCI	male	66		77757	8	144	0	1	0	0	0	0	1	0	0.004	0.524		396.7	90	77	0.105			4.9	55				0	1	1	1	0	1	0	138	6	148	1	1	0	0	0	0	0	0	0	0
1001770661	PCI	male	33		93485.7	7	168	0	1	0	1	0	0	0	0	1.95	2.692	4.4	1439	111	75	0.929	101	84	5.7	46	5.2	56		0	1	1	1	0	1	0	120	6	165	0	0	0	0	0	0	0	0	0	0
1001780056	PCI	male	56		238597	14	336	1	0	0	1	1	0	0	0	0.3	0.3	73.15	33955	207	30	0.177	265	22	5.4	27	5.7	35		0	1	1	1	0	1	0	80	5	95	0	1	0	0	0	0	0	0	0	0
1001751684	PCI	female	67		84964.8	8	168	0	0	1	1	0	0	0	0	0.072	0.188	0.73	465.4	56		0.047	57	92	4.5	50				0	1	1	1	0	1	0	122	5	129	1	1	0	0	0	0	0	0	0	0
1001751856	PCI	male	62		100199	10	72	1	1	1	1	0	0	0	0	0.018	0.022	0.38	772.7	108	63	0.017	108	63	6.3	34				0	1		1	0	0	1	135	5	165	1	1	0	0	0	0	0	0	0	0
1001746789	PCI	male	63		48950.7	6	72	0	1	1	0	0	0	0	0	0.007	0.102		283.5	106	64	0.102			5	58				0	1	1	1	0	1	0	85	3	52	1	0	0	0	0	0	0	0	0	0
1001754683	PCI	male	36		50037	6	24	0	1	0	1	0	0	0	0	0.108	0.214	0.77	47	70		0.14			4.9	50	5	54		1	1	0	0	0	0	1	90	3	71	0	0	0	0	0	0	0	0	1	1
1001755705	PCI	male	66		51222.2	5	24	1	1	0	0	1	0	0	0	0.006	0.522	15.7	10	86	81	0.522			4.4	57				1	1	0	0	0	0	1	77	3	74	1	0	0	0	0	0	0	0	0	0
1001755704	PCI	female	70		70863.5	6	144	0	0	1	0	0	0	0	0	0.008	0.391	2.37		77		0.246	79	66	4.5	50				0	1	1	1	0	1	0	92	5	105	0	1	0	0	0	0	0	0	0	0
1001493163	PCI	female	68		32674.1	10	24	0	0	1	0	0	0	0	0	0.002	0.274	1.97	52.15	59	91	0.274	65	84	4.5	58				0	1	1	1	0	1	0	55	3	46	0	0	0	0	0	0	0	0	0	0
1001756560	PCI	male	70		102693	15	144	1	1	0	1	0	0	0	0	0.155	8.086	2.72		136	45	4.478	124	51	4.2	50	5	50		0	1	1	1	0	1	0	108	5	147	0	0	0	0	0	0	0	0	0	0
1001756623	PCI	male	63		67340.6	7	72	1	0	0	0	0	0	0	0	2.8	2.895	6.74	715	79		0.823			5.9	40				1	1	0	1	0	0	1	75	3	85	0	0	0	0	0	0	0	0	0	0
1001756495	PCI	male	67		32581.9	5	24	1	0	0	1	0	0	0	0	0.006	1.157	0.67	74.85	95	72	0.629			4.8	56				0	1	1	1	0	1	0	50	3	82	0	0	0	0	0	0	0	0	0	0
1001757006	PCI	female	62		40012.9	4	24	0	1	0	1	1	0	0	0	0.006	0.141	1.18	45.66	70	80	0.141			4.5	60				0	1	1	1	0	1	0	85	3	70	0	0	1	0	0	0	0	0	1	1
1001743031	PCI	male	56		45572	4	24	0	1	1	1	1	0	0	0	0.008	0.03			75	98	0.3								1	1	1	1	1	0	0	50	3	54	1	0	0	0	0	0	0	0	0	0
1001767425	PCI	male	65		37347.9	6	48	1	0	0	1	0	0	0	0	0.29	1.247	18.55	1671	75	92	1.247			5.6	40	5.7	44		0	1	1	1	0	1	0	61	3	69	0	0	0	0	0	0	0	0	1	1
1001439237	PCI	male	57		50360.4	5	24	1	1	0	1	0	0	0	0	0.004	0.503	0.3	57.12	87	85	0.503			4.5	60				0	1	1	1	0	1	0	75	3	81	0	0	0	1	0	0	0	0	1	1
1001770795	PCI	male	40		91752	7	24	1	0	0	1	0	0	0	0	0.019	0.159	1.83	83.78	79	107	0.048			4	60				0	1	1	1	0	1	0	103	3	81	0	0	0	0	0	0	0	0	0	0
1001774480	PCI	male	74		87317.2	7	120	1	1	0	0	0	0	0	0	1.992	5.138	37.36	1591	110	57	0.489	155	38	5.7	43	5.6	45		0	1	1	1	0	1	0	115	4	35	0	0	0	0	0	0	0	0	0	0
1001771005	PCI	male	52		124378	10	72	0	1	0	1	0	0	0	0	0.005	0.012	92.28	31.41	82	95	0.012			4.3	56	4.5	56		0	1	1	1	0	1	0	129	3	87	0	0	0	1	0	0	0	0	0	0
1001777381	PCI	male	61		51418.6	5	24	1	0	0	1	0	0	0	0	0.021	1.716		52.6	101	69				5.2	56				1	1	1	0	0	1	0	75	3	59	0	0	0	1	0	0	0	0	0	0
1001780019	PCI	male	65		92139.4	8	48	1	0	0	1	0	0	0	0	0.006	1.381	4.27		88	80	0.121	78	90	4.4	60				1	1	0	1	0	1	0	87	5	142	0	0	0	0	0	0	0	0	0	0
1000818527	PCI	male	66		127490	15	144	1	1	0	0	0	0	1	0	0.038	1.017	37.81	2181	70	94	1.017			7.2	20	6.6	27		0	1	1	1	0	1	0	108	4	113	1	0	0	0	0	0	0	0	1	1
1001751555	PCI	male	67		69504.2	10	48	0	1	1	0	0	0	0	0	19.775	19.775	269.27	5560	124	52	1.325	128		5.6	40	5	40		0	1	1	1	0	1	0	67	2	38	1	0	0	0	0	0	0	0	0	0
[truncated: 12 more columns]
